# Supplementary material for: Evidence of Immunoproteasome Expression Onset in the Formative State of Pluripotency in Mouse Cells
Source: Cells. 2024 Aug 15;13(16):1362. doi: 10.3390/cells13161362 (PMC11352244; doi:10.3390/cells13161362)
Supplement: Supplementary file 1 [file cells-13-01362-s001.zip]

Archive with 1 entries (1 files):
- cells-3067854-supplementary.pdf
